# Supplementary material for: Effect of drought stress on the genetic architecture of photosynthate allocation and remobilization in pods of common bean (Phaseolus vulgaris L.), a key species for food security
Source: BMC Plant Biol. 2019 Apr 30;19:171. doi: 10.1186/s12870-019-1774-2 (PMC6492436; doi:10.1186/s12870-019-1774-2)
Supplement: Supplementary file 1 — Table S1. QTLs identified for various phenotypic traits in different years and under different water availability treatments. C: well-watered control; ID: intermittent drought; TD: terminal drought. PVE: proportion of variation explained by QTL. (XLSX 28 kb) [file 12870_2019_1774_MOESM1_ESM.xlsx]

## Sheet: Supp1
Table S1. QTLs identified for various phenotypic traits in different years and under different water availability treatments. C: well-watered control; ID: intermittent drought; TD: terminal drought. PVE: proportion of variation explained by QTL.
									2013 C			2013 TD			2013 ID			2014 C			2014TD			Mean			PVE	Genetic effects
Trait	Chromosome	Position	LeftMarker	RightMarker	LeftCI	RightCI	Physical position	Physical position	LOD	%var	add	LOD	%var	add	LOD	%var	add	LOD	%var	add	LOD	%var	add	LOD	%var	add	%	PVE(A)	PVE(AbyE)	Add	AbyE_01	AbyE_02	AbyE_03	AbyE_04	AbyE_05
DTF	1	38	ss715639556	ss715649290	37.5	38.5	17347262	30743558	35.3596	32.7508	-1.7864	34.352	32.7773	-1.7522	31.1566	30.069	-1.7999	5.3217	5.7538	-0.5005	5.581	5.1225	-0.5338	27.6651	23.9242	-1.2746	32.8132	25.7648	7.0484	-1.2282	-0.5553	-0.4881	-0.5293	0.7893	0.7834
SW100	1	43	ss715647281	ss715647891	42.5	43.5	38633838	40311200										4.1689	3.9225	0.479	3.1061	2.4714	0.4136				1.2829	1.1034	0.1795	0.2425	-0.0964	-0.0908	-0.0485	0.1261	0.1096
WPW	1	57	ss715646075	ss715645248	49.5	64.5	45286536	50546985										5.231	7.4479	0.0447	4.0334	6.6809	0.0429				1.1946	0.989	0.2056	0.017	-0.0062	-0.0064	-0.0062	0.0102	0.0087
WSW	1	58	ss715646075	ss715645248	49.5	65.5	45286536	50546985										5.4215	9.5275	0.0381	4.8139	9.0407	0.0387				1.1946	0.989	0.2056	0.017	-0.0062	-0.0064	-0.0062	0.0102	0.0087
PHI	1	62	ss715646075	ss715645248	52.5	75.5	45286536	50546985				2.8856	5.8932	0.0042													3.2393	3.1166	0.1227	0.0032	0	-0.001	-0.0004	0.0008	0.0006
SPP	1	95	ss715648965	ss715648968	93.5	95	51896315	52025956	3.409	5.5074	0.0737	5.1257	7.6979	0.0892	3.5048	5.6346	0.0749										1.1946	0.989	0.2056	0.017	-0.0062	-0.0064	-0.0062	0.0102	0.0087
SW100	2	13	ss715646980	ss715639495	10.5	15.5	1695436	2201533	7.7551	4.8731	0.643	4.7877	4.8654	0.7068	6.4695	3.9653	0.5392							4.4758	3.4615	0.4695	4.1705	3.1939	0.9766	0.4135	0.1539	0.1754	0.2221	-0.2231	-0.3283
YLD	2	24	ss715647224	ss715647659	17.5	32.5	2364632	3598722										6.5122	11.79	-212.853	4.5831	9.4562	-180.268				10.7977	6.2525	4.5452	-80.0088	65.7532	68.2704	-85.0174		-49.0062
PHI	2	36	ss715649648	ss715649088	35.5	36.5	7391329	10616898	7.472	10.508	-0.0056	5.8026	7.779	-0.0049	7.5905	10.5313	-0.0056							4.0051	5.2753	-0.0043	5.8565	5.6457	0.2107	-0.0043	-0.001	-0.0005	-0.0005	0.0009	0.0011
PWW	2	36	ss715649648	ss715649088	35.5	38	7391329	11678014	13.8916	9.9704	0.0244				13.1085	9.2277	0.0233										7.156	2.6154	4.5406	0.0087	0.0144	-0.0089	0.0137	-0.0096	-0.0096
DTF	2	40	ss715647859	ss715651140	38.5	40.5	13312945	24142732	11.056	7.9446	0.8799	9.3729	6.8625	0.8015	14.3819	11.4085	1.1087	11.5423	13.549	0.7681	20.1341	22.1095	1.109	20.2095	15.9518	1.0407	7.1942	4.6245	2.5697	0.5203	-0.4738	-0.4749	0.2898	0.3053	0.3536
WPW	2	41	ss715650636	ss715648525	40.5	42.5	23070388	24142732	8.7559	6.4537	0.0635	4.4069	2.8043	0.0427	9.0934	6.7868	0.0625										7.212	4.5356	2.6764	0.0363	0.0259	0.0176	0.0245	-0.0347	-0.0333
WSW	2	41	ss715650636	ss715648525	40.5	42.5	23070388	24142732				5.5689	5.3817	0.042	5.8292	5.155	0.0395										5.7714	3.1169	2.6545	0.022	0.0211	0.0093	0.0183	-0.0252	-0.0236
DTF	2	46	ss715647530	ss715647106	45.5	46.5	29361860	29895467	13.5749	9.8318	0.9789	13.0906	9.7972	0.9586	8.1742	6.0306	0.8066										7.1942	4.6245	2.5697	0.5203	-0.4738	-0.4749	0.2898	0.3053	0.3536
DTF	2	55	ss715648468	ss715647888	54.5	55.5	34612953	34979878										4.1155	4.4051	0.4382				6.8963	4.8222	0.5724	9.7445	6.4633	3.2812	0.6152	0.3633	0.4389	0.2628	-0.5277	-0.5372
SW100	2	61	ss715639947	ss715647408	58.5	65.5	37357046	39658609							2.8604	1.6894	0.3518	3.1331	2.7922	0.4042	2.8319	2.2901	0.398				1.3192	1.3034	0.0158	0.2634	-0.0013	-0.0464	0.0018	0.0451	0.0008
WPW	2	62	ss715647408	ss715646779	59.5	68.5	39658609	42746882				6.3125	4.1328	0.0517				3.4871	3.4008	0.0302	3.2647	3.4907	0.031	10.5604	7.9236	0.0547	2.3762	2.1715	0.2047	0.0251	-0.0003	-0.0018	-0.0132	0.0069	0.0085
WSW	2	62	ss715647408	ss715646779	58.5	67.5	39658609	42746882	6.328	4.7166	0.0415							4.2756	4.7073	0.0268	3.9806	4.3151	0.0267	7.47	6.3954	0.0358	2.1172	2.0608	0.0564	0.0179	-0.0029	-0.0023	-0.0019	0.0031	0.0041
PWW	2	88	ss715646144	ss715646149	87.5	88.5	46141514	46277353	5.3275	3.3411	-0.0142	4.5191	3.8699	-0.016	6.3833	4.0148	-0.0154	7.8511	8.3466	-0.0165	7.8823	8.3819	-0.0166	8.687	6.093	-0.0146	8.0528	8.0266	0.0262	-0.0153	0.0005	0.0014	-0.0003	-0.0008	-0.0009
SW100	2	88	ss715646144	ss715646149	87.5	90.5	46141514	46277353	3.5573	2.0615	-0.4191				5.3811	3.1815	-0.4844							6.1422	4.28	-0.0404	1.7374	1.3585	0.3789	-0.2701	-0.1219	-0.1757	-0.0195	0.2103	0.1067
WPW	2	94	ss715646924	ss715645980	91.5	99.5	46801205	47733973	4.2837	3.4731	-0.0468	6.2158	4.0127	-0.0512	2.9571	2.019	-0.0342										2.7043	1.7161	0.9882	-0.0224	-0.0172	-0.0144	-0.0096	0.0209	0.0203
WSW	2	94	ss715646924	ss715645980	91.5	99.5	46801205	47733973	5.5876	4.5957	-0.0412																2.3089	1.8356	0.4733	-0.0169	-0.006	-0.011	-0.003	0.0114	0.0086
PHI	2	95	ss715646924	ss715645980	91.5	99.5	46801205	47733973										7.8535	14.2311	0.01	7.5361	13.6442	0.0097	4.5777	7.5696	0.0052	9.5296	7.3295	2.2001	0.0049	-0.0023	-0.0022	-0.0021	0.0034	0.0031
YLD	3	1	ss715648181	ss715648183	0	5.5	319870	565194				3.4012	6.1931	-53.6294													3.2211	2.7958	0.4253	-53.4197	16.8164	21.1997	-7.1451	-30.8711
SW100	3	13	ss715646397	ss715648035	7.5	26.5	1022754	6476319	4.1865	3.7238	-0.5617				3.9305	3.0781	-0.4761										2.0418	1.702	0.3397	-0.3016	-0.1014	-0.0849	-0.1405	0.1724	0.1544
WPW	3	13	ss715646397	ss715648035	7.5	25.5	1022754	6476319				3.5677	3.0993	-0.0449													1.4698	1.2863	0.1835	-0.0193	-0.0017	-0.0088	-0.0065	0.0095	0.0074
PWW	3	57	ss715646621	ss715646619	50.5	57.5	39435514	39501748																3.46	2.2955	-0.0089	1.4847	1.3517	0.1331	-0.0063	-0.0016	0.0007	-0.003	0.0019	0.0019
PWW	4	1	ss715640023	ss715649433	0	1.5	261173	547509																4.142	2.8046	-0.0099	1.4272	1.1784	0.2488	-0.0186	-0.0078	-0.0019	-0.0101	0.0096	0.0103
DTF	4	46	ss715650213	ss715648170	42.5	48.5	7392047	13601081	13.6418	10.0849	0.9922	13.9302	10.6938	1.0018	13.1942	10.5155	1.0655	8.8102	10.1337	0.6645	9.1754	9.4724	0.7261	15.2981	11.6978	0.8919	11.7649	10.848	0.9168	0.7976	0.1843	0.2626	0.1076	-0.2951	-0.2593
PHI	4	52	ss715648247	ss715646131	48.5	62.5	38819373	42567534	3.427	5.3096	0.0061							3.7584	5.8032	0.0063							3.4396	1.6513	1.7883	0.0023	-0.0025	-0.0016	-0.0017	0.0028	0.003
WSW	4	53	ss715648247	ss715646131	48.5	61.5	38819373	42567534										3.8521	4.449	0.026	3.9537	4.2552	0.0265				2.2072	1.7783	0.4289	0.0166	-0.0081	-0.0098	-0.0005	0.0082	0.0102
SPP	4	57	ss715648247	ss715646131	52.5	63.5	38819373	42567534	6.2731	13.9027	0.1225										6.2507	13.8329	0.1224	3.1356	5.5274	0.05	7.5219	5.999	1.5229	0.0568	-0.0243	-0.0229	-0.0228	0.0352	0.0349
YLD	4	72	ss715646129	ss715649179	69.5	77.5	42755828	43347824										3.0799	5.4942	137.765	3.0799	5.4942	137.765				6.9178	4.7603	2.1575	69.7964	-46.4837	-47.1739	52.2785	41.3792
WPW	4	93	ss715645811	ss715647360	84.5	101	44332790	45315510	3.1186	2.698	-0.0411	3.8237	3.1235	-0.0425													3.2049	2.4357	0.7692	-0.0266	-0.0082	-0.0149	-0.0131	0.0186	0.0177
PHI	5	38	ss715648071	ss715649113	37.5	38.5	4484634	4724436	6.7734	9.3139	-0.0053	6.711	8.9969	-0.0052	7.4085	10.0628	-0.0054										5.387	3.8198	1.5672	-0.002	-0.0019	-0.0016	0.0027	0.0027	37.5
SPP	5	38	ss715648071	ss715649113	37.5	39.5	4484634	4724436	10.308	17.0502	-0.1295	10.5612	16.8028	-0.1316	8.6195	14.6862	-0.1206							4.2222	7.9156	-0.0598	17.6595	8.3704	9.2892	-0.067	-0.0615	-0.0492	-0.0618	0.0865	0.0861
DTF	5	39	ss715649113	ss715649114	37.5	40.5	4724436	4742168	2.9307	1.8922	-0.4292	2.9554	1.9756	-0.4302	3.1298	2.1711	-0.484										2.0963	1.9082	0.188	-0.3342	-0.0949	-0.0359	-0.1173	0.1339	0.1142
YLD	5	39	ss715649113	ss715649114	37.5	39.5	4724436	4742168	5.0004	10.6415	-69.6968	5.5768	10.3243	-69.2372													1.2055	0.135	1.0705	-11.7307	9.398	-56.2718	20.8871	25.9867	37.5
PWW	5	42	ss715639460	ss715639983	41.5	42.5	10894809	12649634	21.0333	15.909	-0.0308	12.7235	12.1257	-0.0282	18.4964	13.5948	-0.0284	15.859	18.526	-0.0246	15.901	18.5845	-0.0246	22.5476	18.7346	-0.0255	11.4865	4.8337	6.6528	-0.0118	-0.0173	-0.0167	0.0107	0.0116	0.0116
SW100	5	42	ss715639460	ss715639983	41.5	42.5	10894809	12649634	31.734	24.5857	-1.4424	16.8997	19.2009	-1.4019	31.7376	25.8261	-1.3763	22.2583	24.5448	-1.1989	26.7178	28.347	-1.4009	27.8929	27.1151	-1.3104	30.5109	30.2581	0.2528	-1.2696	-0.1047	-0.0329	-0.0901	0.2169	0.0107
WPW	5	42	ss715639460	ss715649151	41.5	43.5	10894809	32370245	35.3547	34.9474	-0.1479	36.6139	33.8406	-0.1481	36.1219	36.6077	-0.1453	18.3468	20.8482	-0.0748	16.9864	20.9345	-0.076	33.3165	31.813	-0.1097	40.2425	24.0491	16.1934	-0.0836	-0.0613	-0.0516	-0.0551	0.0839	0.084
WSW	5	42	ss715639460	ss715649151	41.5	43.5	10894809	32370245	35.8379	36.1256	-0.115	31.1486	39.8053	-0.1142	31.9433	37.7305	-0.1069	13.0589	15.5255	-0.0486	13.6482	16.1079	-0.0516	29.1696	31.241	-0.0792	44.9127	26.8163	18.0963	-0.0645	-0.0431	-0.039	-0.0475	0.0647	0.0649
SPP	6	3	ss715641022	ss715648313	2.5	3.5	13156416	13563951	3.7801	5.8762	0.0769	5.2355	7.8645	0.0981	6.0792	10.0505	0.1093							4.2882	7.654	0.0653	7.1408	5.5691	1.5717	0.0591	-0.0208	0.0432	0.033	-0.0278	-0.0277
PHI	6	19	ss715641091	ss715640039	17.5	21.5	18511567	20044439	4.9175	6.8461	0.0046	5.5815	8.6434	0.0052	5.9192	8.148	0.0049										3.934	2.457	1.477	0.0028	0.0017	0.0034	-0.0008	-0.0021	-0.0022
PWW	6	19	ss715641091	ss715640039	17.5	21.5	18511567	20044439	26.5994	21.5231	-0.0361	17.6087	18.3563	-0.0351	28.3188	23.463	-0.0377	12.4859	14.5326	-0.0218	12.407	14.4352	-0.0218	15.4418	11.9418	-0.0206	3.934	2.457	1.477	0.0028	0.0017	0.0034	-0.0008	-0.0021	-0.0022
SW100	6	20	ss715641091	ss715640039	18.5	22.5	18511567	20044439	25.2501	18.7145	-1.2673	10.3166	13.4175	-1.182	24.5152	18.4679	-1.1744	14.2114	14.1664	-0.9166	13.9414	12.5125	-0.9363	18.24	16.5405	-1.0325	13.0606	8.587	4.4736	-0.6809	-0.4887	-0.4002	-0.3064	0.5856	0.6098
WPW	6	20	ss715641091	ss715640039	17.5	22.5	18511567	20044439	14.5915	11.784	-0.0866	13.572	9.8165	-0.0806	13.4985	10.7582	-0.0794	13.5723	15.1021	-0.0638	11.5202	13.6899	-0.0615	14.4127	11.4808	-0.0664	17.2575	16.8606	0.3968	-0.0706	-0.0099	0.0002	-0.0142	0.0115	0.0124
WSW	6	21	ss715641091	ss715640039	18.5	23.5	18511567	20044439	10.898	8.8362	-0.0573	6.2031	6.0848	-0.0451	7.943	7.2894	-0.0474	8.9367	10.5685	-0.0402	8.1805	9.4585	-0.0396	11.1516	10.0184	-0.0451	10.7834	10.5523	0.2311	-0.0407	-0.008	-0.0043	-0.0017	0.0063	0.0076
YLD	6	22	ss715641091	ss715640039	18.5	23.5	18511567	20044439				3.1747	6.2728	-54.343													2.362	2.3494	0.0126	-49.2918	0.57	-1.865	-4.2353	5.5303
PWW	6	40	ss715645794	ss715645782	39.5	40.5	25906960	26124853	4.4931	2.8812	0.0131	4.1126	3.5129	0.0152	6.0422	3.7841	0.015							9.2707	6.5717	0.0151	30.2643	27.8773	2.387	-0.0286	-0.0068	-0.0077	-0.0059	0.0102	0.0103
YLD	6	40	ss715645794	ss715645782	39.5	40.5	25906960	26124853										8.5202	13.6108	-228.394	8.0239	14.5004	-222.935	5.3367	8.7961	-78.936	19.9915	11.1357	8.8559	-106.575	98.2045	91.7917	-92.5647	-97.4315
DTF	6	64	ss715645206	ss715646667	54.5	70.5	30547788	31491361										4.2253	5.0332	0.469	3.7832	3.7222	0.4561				1.6893	1.6821	0.0073	0.3142	-0.0355	-0.0089	0.0086	0.0241	0.0117
DTF	7	20	ss715645692	ss715648692	13.5	31	888542	2372142	4.8932	3.2831	-0.5654	4.8187	3.3622	-0.5612	3.9009	2.7535	-0.5445	5.6182	7.8961	-0.5862	5.4049	6.4086	-0.597	6.5237	5.8147	-0.6284	1.9507	1.8153	0.1355	-0.3109	0.0183	0.1486	-0.0524	-0.0106	-0.1039
WPW	7	21	ss715645692	ss715648280	12.5	27.5	888542	2120435				3.1272	2.5844	-0.0409													1.6682	1.489	0.1792	-0.0208	-0.0053	-0.0028	-0.0089	0.0093	0.0077
WSW	7	22	ss715645692	ss715648280	12.5	27.5	888542	2120435				3.0312	3.502	-0.0339													2.5819	2.3239	0.2581	-0.019	-0.0042	0.0049	-0.0104	0.0058	0.004
PHI	7	59	ss715650381	ss715643726	57.5	59.5	11507219	36664254	7.3951	10.4483	-0.0056	7.8236	10.8435	-0.0057	7.9485	11.122	-0.0057	12.6241	21.994	-0.0125	12.9278	22.4668	-0.0124	18.2579	27.8669	-0.01	19.8114	17.3314	2.48	-0.0075	0.0022	0.0028	0.0019	-0.0035	-0.0034
YLD	7	59	ss715650381	ss715643726	57.5	59.5	11507219	36664254										6.0406	9.4671	-190.937	3.9221	6.8079	-153.126	5.0892	8.7424	-78.7054	11.5285	6.5175	5.0111	-81.5526	71.1083	70.6567	-84.2411	-57.5239
WPW	7	60	ss715649094	ss715647734	59.5	68.5	37217066	43898336													3.4531	3.65	-0.0318				1.7181	1.5601	0.158	-0.0213	0.0083	0.0053	0.0024	-0.0074	-0.0085
WSW	7	63	ss715649094	ss715647734	59.5	68.5	37217066	43898336	4.7152	3.3528	-0.0351				3.7041	3.8142	-0.034	7.1817	8.0534	-0.0351	8.0553	8.988	-0.0386	7.2992	7.0639	-0.0377	5.0434	4.8507	0.1927	-0.0274	0.0011	-0.0025	0.0101	-0.0034	-0.0054
SW100	7	64	ss715649094	ss715647734	59.5	69.5	37217066	43898336	6.0066	4.3497	-0.6071				6.0739	4.2059	-0.5552	11.3386	11.0153	-0.805	12.7644	12.64	-0.9375	7.2279	6.5595	-0.6448	6.6819	6.296	0.386	-0.5794	0.0966	0.1183	0.1352	-0.1683	-0.1817
PHI	7	72	ss715647728	ss715648294	71.5	73.5	43985611	44412285	7.0418	9.692	-0.0054	5.9594	7.9362	-0.0049	6.2193	8.3109	-0.0049										5.3634	4.5856	0.7778	-0.0038	-0.0017	-0.0011	-0.001	0.0019	0.0019
PWW	7	72	ss715647728	ss715648294	71.5	74.5	43985611	44412285																3.5834	2.3817	0.0091	5.3634	4.5856	0.7778	-0.0038	-0.0017	-0.0011	-0.001	0.0019	0.0019
PWW	8	11	ss715648623	ss715647251	9.5	14.5	51162056	52443706	5.117	3.3071	-0.014				3.9042	2.482	-0.0121										2.6669	1.9839	0.6831	-0.0076	-0.0058	-0.0036	-0.0006	0.0051	0.005
YLD	9	58	ss715646055	ss715646367	53.5	63.5	25385192	29788600										4.9915	8.0039	175.2	4.7075	8.0833	166.529	5.2457	9.2782	81.1168	11.279	7.2464	4.0326	86.0114	-67.0134	-61.0208	69.3535	58.6807
SW100	9	61	ss715646367	ss715647626	54.5	64.5	29788600	31832898	11.9179	7.7719	-0.8106	4.3006	4.5968	-0.6864	12.9628	8.9246	-0.8094	2.8672	2.8553	-0.4114	5.5294	5.0046	-0.59	8.7191	7.2814	-0.6795	6.4516	6.0365	0.4151	-0.5674	-0.1368	-0.1338	-0.0851	0.2202	0.1354
WSW	9	61	ss715646367	ss715647626	55.5	64.5	29788600	31832898	5.5814	4.4181	-0.0402							3.0107	3.2191	-0.0222	3.1786	3.3395	-0.0236	4.3894	3.9786	-0.0283	2.7053	2.656	0.0492	-0.0203	-0.0035	-0.0003	-0.0024	0.0037	0.0025
PWW	9	62	ss715646367	ss715647626	58.5	65.5	29788600	31832898	6.3004	4.4233	-0.0162	3.8333	3.6983	-0.0156	5.5247	3.7745	-0.015	5.4523	6.0757	-0.0141	5.4259	6.0451	-0.0141	6.176	4.6347	-0.0127	6.4876	6.4096	0.078	-0.0136	-0.0024	0.0002	-0.001	0.0015	0.0016
WPW	9	63	ss715646367	ss715647626	58.5	66.5	29788600	31832898	4.9964	3.9529	-0.0497	5.9183	4.2547	-0.0526	3.301	2.5232	-0.0382	4.5615	4.3992	-0.0344	5.149	5.494	-0.039	5.7112	4.3645	-0.0407	3.7744	3.722	0.0524	-0.0329	-0.0068	-0.0014	0.0008	0.0042	0.0032
PHI	10	0	ss715639704	ss715647865	0	0.5	1969500	2163356	4.1741	5.5525	0.0042	4.1984	5.4807	0.0041	4.8633	6.3758	0.0044							3.4967	4.4714	0.0041	4.0201	3.9954	0.0247	0.0036	0.0002	-0.0002	0.0005	-0.0004	-0.0001
PWW	10	0	ss715639704	ss715647865	0	0.5	1969500	2163356																3.9698	2.6496	-0.0098	2.3174	2.1887	0.1287	-0.0081	0	0.0025	-0.0035	0.0005	0.0005
DTF	11	0	ss715645485	ss715645488	0	1.5	730195	860139	10.5236	7.3531	0.8482	9.4197	6.7452	0.7971	11.9762	9.183	0.9974	6.7756	7.4026	0.5689	7.0448	6.5359	0.604	11.564	8.3319	0.7537	10.5092	9.8741	0.6352	0.762	0.0862	0.2829	0.0656	-0.2337	-0.2009
SW100	11	4	ss715645471	ss715645474	3.5	5.5	1176907	1466213	3.8827	2.2504	-0.437				4.7377	2.8442	-0.4571										1.2531	0.8052	0.4479	-0.2077	0.195	-0.2775	0.0663	0.0225	-0.0064
PWW	11	13	ss715645480	ss715645542	6.5	22.5	1858725	4479993	3.6712	3.3434	-0.0141				5.0795	4.6634	-0.0166										2.6238	2.4033	0.2205	-0.0083	-0.0036	-0.0023	0.0006	0.0026	0.0026
DTF	11	33	ss715649139	ss715646672	30.5	39.5	5017614	6121719	3.9939	2.624	-0.5054	3.6376	2.4682	-0.4808	4.0826	2.885	-0.5576	5.5031	5.9389	-0.5089	6.2527	5.7677	-0.5664	4.3064	3.0962	-0.4585	2.9693	2.0097	0.9596	-0.343	-0.16	-0.2636	-0.1486	0.2831	0.2891
WPW	11	79	ss715650160	ss715640405	78.5	82	49020346	49111969	3.1757	2.1735	0.0369				3.9645	2.7331	0.0397							2.8492	1.9571	0.0272	2.2942	1.5882	0.706	0.0215	0.0159	0.011	0.0077	-0.0172	-0.0173
