# Supplementary material for: Effect of drought stress on the genetic architecture of photosynthate allocation and remobilization in pods of common bean (Phaseolus vulgaris L.), a key species for food security
Source: BMC Plant Biol. 2019 Apr 30;19:171. doi: 10.1186/s12870-019-1774-2 (PMC6492436; doi:10.1186/s12870-019-1774-2)
Supplement: Supplementary file 2 — Table S2. Digenic epistatic interactions in each environment (year, irrigation treatment). C: well-watered control; ID: intermittent drought; TD: terminal drought. (XLSX 15 kb) [file 12870_2019_1774_MOESM2_ESM.xlsx]

## Sheet: Sheet1
Table S2. Digenic epistatic interactions in each environment (year, irrigation treatment). C: well-watered control; ID: intermittent drought; TD: terminal drought.
Trait	Environment	Chromosome1	Position1	LeftMarker1	RightMarker1	Chromosome2	Position2	LeftMarker2	RightMarker2	LOD	PVE(%)	Add1	Add2	AddbyAdd
DTF	C2014	2	11	ss715646980	ss715639495	7	100	ss715639206	ss715645236	3.9998	9.3859	0.0469	0.2063	0.4135
DTF	D2014	2	11	ss715646980	ss715639495	7	100	ss715639206	ss715645236	4.4777	7.9505	0.0515	0.1952	0.4553
DTF	C2013	2	14	ss715646980	ss715639495	6	8	ss715649329	ss715646829	3.9091	7.2379	-0.046	0.205	0.5004
DTF	ID2013	2	14	ss715646980	ss715639495	6	8	ss715649329	ss715646829	3.8556	8.5711	0.0315	0.3327	0.5389
DTF	ID2013	2	14	ss715646980	ss715639495	11	6	ss715645475	ss715645476	3.7372	6.9885	0.1881	0.162	0.5184
DTF	TD2013	2	14	ss715646980	ss715639495	6	8	ss715649329	ss715646829	3.751	6.6583	-0.0549	0.2172	0.4907
DTF	D2014	3	11	ss715646397	ss715648035	3	67	ss715639345	ss715639245	3.529	7.3552	-0.1369	-0.0698	-0.4675
PHI	C2013	1	86	ss715645248	ss715645244	9	22	ss715649357	ss715646625	4.1643	7.6001	0.0037	-0.0016	0.0046
PHI	ID2013	1	86	ss715645248	ss715645244	9	22	ss715649357	ss715646625	3.5339	10.932	0.0033	-0.0012	0.0044
PHI	TD2013	1	95	ss715648965	ss715648968	9	22	ss715649357	ss715646625	3.8331	9.1556	0.0029	-0.0011	0.004
PHI	TD2013	2	12	ss715646980	ss715639495	6	26	ss715648612	ss715646818	3.6291	7.231	-0.0002	0.0012	-0.0038
PHI	C2014	2	91	ss715646149	ss715646932	9	55	ss715646055	ss715646367	3.7257	15.5325	0.0004	0.0031	-0.0065
PHI	D2014	2	91	ss715646149	ss715646932	9	55	ss715646055	ss715646367	3.62	17.5994	0.0004	0.0031	-0.0063
PHI	TD2013	5	39	ss715649113	ss715649114	8	30	ss715646645	ss715646094	3.5549	10.4203	-0.0006	-0.0017	-0.0045
PHI	ID2013	6	16	ss715649329	ss715646829	9	25	ss715646631	ss715647012	3.5255	6.6223	-0.0008	0.0002	-0.0039
PHI	C2013	6	36	ss715646368	ss715646406	9	22	ss715649357	ss715646625	3.5993	4.5088	-0.0022	-0.0008	-0.0038
PHI	C2014	7	32	ss715646495	ss715646350	10	4	ss715643470	ss715650121	3.691	12.7054	0.0006	0.0021	0.0064
PWW	TD2013	1	41	ss715648078	ss715649883	7	60	ss715649094	ss715647734	3.9331	2.6268	-0.0029	0.0092	-0.0141
PWW	ID2013	4	0	ss715640023	ss715649433	7	40	ss715646350	ss715646353	3.6655	5.2168	-0.0073	0.0022	-0.0112
PWW	C2014	4	63	ss715648247	ss715646131	9	59	ss715646367	ss715647626	3.8938	7.92	-0.0023	-0.0133	-0.0127
PWW	D2014	4	63	ss715648247	ss715646131	9	59	ss715646367	ss715647626	3.8475	7.8807	-0.0022	-0.0132	-0.0127
PWW	ID2013	4	77	ss715646129	ss715649179	9	0	ss715641128	ss715647842	3.5476	5.0864	-0.0108	0.0015	-0.0112
PWW	ID2013	5	0	ss715649414	ss715647834	11	20	ss715645480	ss715645542	3.6946	12.4935	-0.0015	-0.0159	0.0131
PWW	TD2013	5	0	ss715649414	ss715647834	10	0	ss715639704	ss715647865	3.8573	2.8437	-0.0001	-0.0107	0.014
PWW	C2013	5	1	ss715647836	ss715647824	10	0	ss715639704	ss715647865	3.6093	7.0026	0.0012	-0.0075	0.0112
PWW	TD2013	5	37	ss715640177	ss715648065	7	11	ss715645692	ss715648280	4.3829	2.4305	-0.0002	-0.0057	0.0156
SPP	C2014	2	60	ss715639947	ss715647408	5	37	ss715640177	ss715648065	3.6658	9.4378	0.0287	0.0226	-0.0803
SPP	D2014	2	60	ss715639947	ss715647408	5	37	ss715640177	ss715648065	3.5676	9.2346	0.0281	0.0221	-0.0794
SPP	C2014	2	79	ss715647248	ss715647237	7	32	ss715646495	ss715646350	3.6858	10.0822	0.0378	-0.0174	0.0795
SPP	D2014	2	79	ss715647248	ss715647237	7	32	ss715646495	ss715646350	3.8119	10.4062	0.0377	-0.018	0.0808
SW100	C2014	1	44	ss715647891	ss715648889	8	59	ss715647397	ss715647392	3.6048	4.978	0.1057	0.0909	-0.42
SW100	D2014	1	45	ss715647891	ss715648889	8	59	ss715647397	ss715647392	4.4237	6.8636	0.0107	0.0288	-0.498
SW100	ID2013	4	62	ss715648247	ss715646131	9	47	ss715648174	ss715646059	3.6867	2.9976	-0.0617	0.0018	-0.5333
SW100	C2013	4	71	ss715646129	ss715649179	9	54	ss715646055	ss715646367	3.7961	5.7503	-0.0113	-0.7466	-0.4445
SW100	C2014	5	76	ss715645324	ss715645347	6	41	ss715645759	ss715645671	3.6491	4.7473	-0.0709	-0.0032	0.4214
SW100	C2014	7	70	ss715649094	ss715647734	10	14	ss715641140	ss715639433	3.7475	20.2809	-0.6361	0.0133	0.5322
SW100	D2014	7	72	ss715647728	ss715648294	10	16	ss715641140	ss715639433	4.7223	8.7084	-0.0466	0.118	0.5314
SW100	D2014	7	86	ss715645847	ss715646026	11	82	ss715640405	ss715640406	3.7363	8.6139	-0.0765	0.2971	-0.4692
WPW	D2014	2	23	ss715647224	ss715647659	4	29	ss715647594	ss715650213	3.597	9.2791	0.0035	0.0087	0.035
WPW	TD2013	4	38	ss715647594	ss715650213	9	0	ss715641128	ss715647842	4.108	4.4083	-0.001	0.0042	-0.0412
WPW	C2013	5	41	ss715640122	ss715640788	7	45	ss715646455	ss715644972	3.8194	36.6295	-0.0063	-0.0189	0.0407
WPW	C2014	7	40	ss715646350	ss715646353	9	65	ss715647626	ss715645651	4.1097	9.0215	-0.0011	-0.0359	0.0313
WSW	C2014	2	39	ss715647859	ss715651140	4	29	ss715647594	ss715650213	4.4146	7.9886	-0.0056	0.0006	0.0264
WSW	D2014	2	39	ss715647859	ss715651140	4	29	ss715647594	ss715650213	4.1121	7.5819	-0.0048	0.0013	0.0266
WSW	ID2013	3	58	ss715639345	ss715639245	11	36	ss715646672	ss715650431	3.6357	4.823	-0.0111	-0.0069	0.0313
WSW	C2014	7	18	ss715645692	ss715648280	10	36	ss715645522	ss715645524	3.78	9.8431	-0.0107	-0.0049	0.0273
WSW	D2014	7	18	ss715645692	ss715648280	10	36	ss715645522	ss715645524	4.0315	10.6661	-0.0125	-0.0046	0.0288
YLD	C2014	2	59	ss715639947	ss715647408	7	42	ss715649271	ss715646471	3.8367	15.2941	-34.5691	32.0075	143.674
YLD	C2013	6	34	ss715646368	ss715646406	7	10	ss715645687	ss715645692	3.5158	10.0356	-13.0892	-4.866	-55.4479
YLD	TD2013	6	34	ss715646368	ss715646406	7	10	ss715645687	ss715645692	3.8644	10.7118	-13.8726	-8.1365	-55.4987
YLD	C2013	7	0	ss715648393	ss715648389	7	80	ss715646516	ss715648044	3.7487	10.613	15.3174	-13.593	-56.5122
